# Supplementary material for: Downregulated RBM5 Enhances CARM1 Expression and Activates the PRKACA/GSK3β Signaling Pathway through Alternative Splicing-Coupled Nonsense-Mediated Decay
Source: Cancers (Basel). 2023 Dec 27;16(1):139. doi: 10.3390/cancers16010139 (PMC10778212; doi:10.3390/cancers16010139)
Supplement: Supplementary file 1 [file cancers-16-00139-s001.zip]

Archive with 6 entries (6 files):
- CV of all authors.pdf
- MDPI-author-signatures.pdf
- Original Data of Western blot FigS2-S18.pdf
- Simple Summary.pdf
- Supplementary material.pdf
- Supplementary table 2.xls
